# Supplementary material for: Cell shape information is transduced through tension-independent mechanisms
Source: Nat Commun. 2017 Dec 15;8:2145. doi: 10.1038/s41467-017-02218-4 (PMC5732205; doi:10.1038/s41467-017-02218-4)
Supplement: Supplementary file 3 — Supplementary Data 1 [file 41467_2017_2218_MOESM3_ESM.xlsx]

## Sheet: Sheet1
Supplementary Data. Differentially bound proteins for integrin β1 and β3 according to LC-MS/MS shotgun proteomics following IP.
Identified Protein	Gene ID	Accession Number	Molecular Weight	Beta-1 (Assigned Spectra)	Beta-3 (Assigned Spectra)	Total (Assigned Spectra)	Beta1/Beta3 Ratio	Beta3/Beta1 Ratio
Alpha-2-macroglobulin	A2M	P01023	163 kDa	0	12	6	0.0769231	13
ATP-binding cassette sub-family F member 1 (Fragment)	ABCF1	H0YGW7	68 kDa	0	2	6	0.333333	3
Monoacylglycerol lipase ABHD12	ABHD12	Q8N2K0	45 kDa	0	3	15	0.25	4
Alpha-actinin-4	ACTN4	O43707	105 kDa	12	30	96	0.419355	2.38462
Actin-related protein 2	ACTR2	P61160	45 kDa	3	8	39	0.444444	2.25
Neuroblast differentiation-associated protein AHNAK	AHNAK	Q09666	629 kDa	23	6	208	3.42857	0.291667
Adenylate kinase isoenzyme 1	AK1	P00568	22 kDa	0	2	15	0.333333	3
Delta-1-pyrroline-5-carboxylate synthase	ALDH18A1	P54886	87 kDa	2	6	34	0.428571	2.33333
Annexin	ANXA11	B4DVE7	51 kDa	4	1	28	2.5	0.4
Annexin	ANXA6	A6NN80	75 kDa	4	10	65	0.454545	2.2
Annexin	ANXA7	B4DT77	38 kDa	2	0	20	3	0.333333
AP-1 complex subunit mu-1	AP1M1	Q9BXS5	49 kDa	0	2	13	0.333333	3
AP-2 complex subunit mu	AP2M1	E9PFW3	52 kDa	2	8	16	0.333333	3
AP-2 complex subunit sigma	AP2S1	M0QYZ2	19 kDa	0	3	4	0.25	4
Isoform 5 of AP-3 complex subunit delta-1	AP3D1	O14617-5	137 kDa	0	9	14	0.1	10
DNA dC->dU-editing enzyme APOBEC-3C	APOBEC3C	Q9NRW3	23 kDa	1	4	4	0.4	2.5
Rho guanine nucleotide exchange factor 40	ARHGEF40	Q8TER5	165 kDa	2	0	0	3	0.333333
Isoform 2 of ADP-ribosylation factor-like protein 6-interacting protein 4	ARL6IP4	Q66PJ3-2	38 kDa	0	5	0	0.166667	6
Actin-related protein 2/3 complex subunit 2	ARPC2	O15144	34 kDa	2	9	28	0.3	3.33333
Aspartyl/asparaginyl beta-hydroxylase	ASPH	Q12797	86 kDa	2	0	8	3	0.333333
ATP synthase subunit gamma	ATP5C1	B4DL14	28 kDa	2	6	10	0.428571	2.33333
Advillin	AVIL	O75366	92 kDa	2	0	0	3	0.333333
Baculoviral IAP repeat-containing protein 2	BIRC2	Q13490	70 kDa	0	19	0	0.05	20
Bleomycin hydrolase	BLMH	Q13867	53 kDa	5	1	4	3	0.333333
Mitotic checkpoint protein BUB3 (Fragment)	BUB3	J3QT28	32 kDa	0	4	8	0.2	5
UPF0444 transmembrane protein C12orf23	C12orf23	Q8WUH6	12 kDa	1	8	0	0.222222	4.5
Complement C3	C3	P01024	187 kDa	0	9	4	0.1	10
Calcium/calmodulin-dependent protein kinase type II subunit beta	CAMK2B	Q13554	73 kDa	5	0	0	6	0.166667
Calcium/calmodulin-dependent protein kinase (CaM kinase) II delta, isoform CRA_e	CAMK2D	D6R938	56 kDa	45	0	0	46	0.0217391
Calcium/calmodulin-dependent protein kinase type II subunit delta (Fragment)	CAMK2D	H0Y9C2	22 kDa	4	0	0	5	0.2
Calcium/calmodulin-dependent protein kinase type II subunit gamma (Fragment)	CAMK2G	H0Y6G2	37 kDa	4	0	0	5	0.2
Isoform 5 of Calcium/calmodulin-dependent protein kinase type II subunit gamma	CAMK2G	Q13555-5	59 kDa	52	0	4	53	0.0188679
Calnexin	CANX	B4DGP8	72 kDa	3	0	43	4	0.25
Calpain-1 catalytic subunit	CAPN1	P07384	82 kDa	4	14	23	0.333333	3
CD151 antigen	CD151	P48509	28 kDa	9	1	2	5	0.2
Cyclin-dependent kinase 4	CDK4	F8VTV8	22 kDa	0	2	11	0.333333	3
Corneodesmosin	CDSN	G8JLG2	52 kDa	7	2	0	2.66667	0.375
Collagen alpha-1(IV) chain	COL4A1	P02462	161 kDa	0	2	7	0.333333	3
Collagen alpha-1(VI) chain	COL6A1	P12109	109 kDa	0	3	0	0.25	4
Coatomer subunit alpha	COPA	P53621	138 kDa	2	38	63	0.0769231	13
Coatomer protein complex, subunit beta 2 (Beta prime), isoform CRA_b	COPB2	B4DZI8	99 kDa	0	9	29	0.1	10
Coatomer subunit epsilon	COPE	O14579	34 kDa	0	9	17	0.1	10
Cysteine-rich protein 2 (Fragment)	CRIP2	H0YFA4	21 kDa	0	2	7	0.333333	3
Cystatin-B	CSTB	P04080	11 kDa	0	2	7	0.333333	3
Cullin 4B, isoform CRA_e	CUL4B	K4DI93	103 kDa	0	2	16	0.333333	3
Protein CYR61	CYR61	O00622	42 kDa	0	2	2	0.333333	3
Disabled homolog 2-interacting protein (Fragment)	DAB2IP	H0Y3A3	118 kDa	0	2	0	0.333333	3
Probable ATP-dependent RNA helicase DDX17	DDX17	C9JMU5	73 kDa	0	4	13	0.2	5
Probable ATP-dependent RNA helicase DDX41 (Fragment)	DDX41	J3KNN5	72 kDa	0	16	0	0.0588235	17
ATP-dependent RNA helicase A	DHX9	Q08211	141 kDa	2	7	40	0.375	2.66667
DnaJ homolog subfamily A member 3, mitochondrial	DNAJA3	Q96EY1	52 kDa	0	7	1	0.125	8
Dihydropyrimidinase-related protein 2	DPYSL2	Q16555	62 kDa	1	5	40	0.333333	3
Desmocollin-1	DSC1	Q08554	100 kDa	18	8	0	2.11111	0.473684
Desmoglein-1	DSG1	Q02413	114 kDa	52	19	0	2.65	0.377358
Desmoplakin	DSP	P15924	332 kDa	120	47	11	2.52083	0.396694
Thymidylate kinase	DTYMK	P23919	24 kDa	0	2	11	0.333333	3
Cytoplasmic dynein 1 heavy chain 1	DYNC1H1	Q14204	532 kDa	7	0	171	8	0.125
Dynein light chain 2, cytoplasmic	DYNLL2	Q96FJ2	10 kDa	2	0	5	3	0.333333
Elongation factor 1-delta	EEF1D	P29692	31 kDa	0	2	14	0.333333	3
EH domain-containing protein 2	EHD2	Q9NZN4	61 kDa	0	2	14	0.333333	3
Eukaryotic translation initiation factor 2 subunit 2	EIF2S2	P20042	38 kDa	0	3	10	0.25	4
Eukaryotic translation initiation factor 2 subunit 3	EIF2S3	P41091	51 kDa	3	12	22	0.307692	3.25
Eukaryotic translation initiation factor 3 subunit B	EIF3B	P55884	92 kDa	0	2	16	0.333333	3
Eukaryotic translation initiation factor 3 subunit E	EIF3E	P60228	52 kDa	0	3	20	0.25	4
Eukaryotic translation initiation factor 3 subunit F	EIF3F	B3KSH1	39 kDa	0	3	21	0.25	4
Eukaryotic translation initiation factor 3 subunit L	EIF3L	B0QY89	71 kDa	0	5	24	0.166667	6
Eukaryotic translation initiation factor 5B	EIF5B	O60841	139 kDa	0	3	14	0.25	4
Endoplasmic reticulum resident protein 44	ERP44	Q9BS26	47 kDa	0	2	10	0.333333	3
Ezrin	EZR	P15311	69 kDa	1	4	34	0.4	2.5
Thrombin light chain	F2	E9PIT3	65 kDa	0	3	1	0.25	4
Fatty acid synthase	FASN	P49327	273 kDa	2	0	76	3	0.333333
NADPH:adrenodoxin oxidoreductase, mitochondrial	FDXR	J3QQX3	51 kDa	0	3	42	0.25	4
Glycine--tRNA ligase	GARS	P41250	83 kDa	3	8	14	0.444444	2.25
Gamma-glutamylcyclotransferase	GGCT	O75223	21 kDa	3	0	3	4	0.25
Guanine nucleotide-binding protein G(I)/G(S)/G(T) subunit beta-1	GNB1	P62873	37 kDa	2	8	12	0.333333	3
Granulins	GRN	P28799	64 kDa	3	8	1	0.444444	2.25
Hemoglobin subunit alpha	HBA1	P69905	15 kDa	0	4	3	0.2	5
Homocysteine-responsive endoplasmic reticulum-resident ubiquitin-like domain member 1 protein (Fragment)	HERPUD1	H3BQM2	25 kDa	0	2	0	0.333333	3
Heterogeneous nuclear ribonucleoprotein A0	HNRNPA0	Q13151	31 kDa	0	2	6	0.333333	3
Heterogeneous nuclear ribonucleoprotein A1	HNRNPA1	F8W6I7	33 kDa	0	9	30	0.1	10
Heterogeneous nuclear ribonucleoproteins A2/B1	HNRNPA2B1	P22626	37 kDa	0	2	31	0.333333	3
Heterogeneous nuclear ribonucleoproteins C1/C2	HNRNPC	B4DY08	32 kDa	0	3	14	0.25	4
Heterogeneous nuclear ribonucleoprotein H	HNRNPH1	G8JLB6	51 kDa	6	14	26	0.466667	2.14286
Heterogeneous nuclear ribonucleoprotein U	HNRNPU	Q00839	91 kDa	2	9	29	0.3	3.33333
Heterogeneous nuclear ribonucleoprotein U-like protein 2	HNRNPUL2	Q1KMD3	85 kDa	0	3	20	0.25	4
Peroxisomal multifunctional enzyme type 2	HSD17B4	P51659	80 kDa	1	6	24	0.285714	3.5
Ig gamma-4 chain C region	IGHG4	P01861	36 kDa	3	0	0	4	0.25
Isoform 4 of Inhibitor of nuclear factor kappa-B kinase-interacting protein	IKBIP	Q70UQ0-4	43 kDa	4	1	22	2.5	0.4
Interleukin enhancer-binding factor 2	ILF2	Q12905	43 kDa	1	5	14	0.333333	3
Interleukin enhancer-binding factor 3	ILF3	Q12906	95 kDa	0	2	16	0.333333	3
Integrin alpha-1	ITGA1	P56199	131 kDa	23	0	1	24	0.0416667
Integrin alpha-2	ITGA2	P17301	129 kDa	80	0	3	81	0.0123457
Integrin alpha-3	ITGA3	P26006	117 kDa	356	3	35	89.25	0.0112045
Integrin alpha-4	ITGA4	P13612	115 kDa	12	0	0	13	0.0769231
Integrin alpha-5	ITGA5	P08648	115 kDa	70	0	2	71	0.0140845
Integrin alpha-6	ITGA6	P23229	127 kDa	76	0	3	77	0.012987
Isoform Alpha-7X1B of Integrin alpha-7	ITGA7	Q13683-3	125 kDa	14	0	0	15	0.0666667
Integrin alpha-V	ITGAV	P06756	116 kDa	121	47	38	2.54167	0.393443
Integrin beta-1	ITGB1	P05556	88 kDa	272	8	47	30.3333	0.032967
Integrin beta-3	ITGB3	P05106	87 kDa	2	16	10	0.176471	5.66667
Junction plakoglobin	JUP	P14923	82 kDa	34	16	11	2.05882	0.485714
ER lumen protein retaining receptor 1	KDELR1	P24390	25 kDa	0	2	1	0.333333	3
Isoform 2 of Uncharacterized protein KIAA1614	KIAA1614	Q5VZ46-2	86 kDa	0	2	0	0.333333	3
Keratin, type I cytoskeletal 13	KRT13	P13646	50 kDa	3	8	1	0.444444	2.25
Keratin, type I cuticular Ha1	KRT31	Q15323	47 kDa	0	6	1	0.142857	7
Keratin, type II cytoskeletal 4	KRT4	P19013	57 kDa	1	12	0	0.153846	6.5
Kinectin	KTN1	Q86UP2	156 kDa	0	6	21	0.142857	7
Protein ERGIC-53	LMAN1	P49257	58 kDa	2	0	27	3	0.333333
Vesicular integral-membrane protein VIP36	LMAN2	Q12907	40 kDa	3	0	12	4	0.25
Lamin B2, isoform CRA_a	LMNB2	J9JID7	70 kDa	0	2	11	0.333333	3
Lysozyme C	LYZ	P61626	17 kDa	0	2	0	0.333333	3
Melanoma-associated antigen D2	MAGED2	Q5H909	63 kDa	0	2	7	0.333333	3
Mitogen-activated protein kinase 1	MAPK1	P28482	41 kDa	0	2	24	0.333333	3
Muscleblind-like protein 1 (Fragment)	MBNL1	H7C4T5	36 kDa	0	3	1	0.25	4
Multiple myeloma tumor-associated protein 2	MMTAG2	Q9BU76	29 kDa	0	4	0	0.2	5
Myosin phosphatase Rho-interacting protein	MPRIP	Q6WCQ1	117 kDa	0	2	4	0.333333	3
39S ribosomal protein L23, mitochondrial	MRPL23	A8MYK1	22 kDa	0	2	0	0.333333	3
Moesin	MSN	P26038	68 kDa	5	22	95	0.26087	3.83333
Major vault protein	MVP	Q14764	99 kDa	0	3	44	0.25	4
Unconventional myosin-Ib	MYO1B	E9PDF6	128 kDa	4	15	35	0.3125	3.2
Unconventional myosin-Ic	MYO1C	F5H6E2	119 kDa	6	23	44	0.291667	3.42857
Nascent polypeptide-associated complex subunit alpha, muscle-specific form	NACA	E9PAV3	205 kDa	0	2	11	0.333333	3
Nucleolin	NCL	P19338	77 kDa	2	11	30	0.25	4
Merlin	NF2	P35240	70 kDa	0	31	3	0.03125	32
Protein NipSnap homolog 1	NIPSNAP1	Q9BPW8	33 kDa	0	3	4	0.25	4
Non-POU domain-containing octamer-binding protein	NONO	Q15233	54 kDa	0	5	25	0.166667	6
Nucleolar protein 56	NOP56	O00567	66 kDa	1	6	8	0.285714	3.5
Nucleolar protein 58	NOP58	Q9Y2X3	60 kDa	0	2	5	0.333333	3
Nucleophosmin	NPM1	P06748	33 kDa	0	3	11	0.25	4
OCIA domain-containing protein 2	OCIAD2	Q56VL3	17 kDa	0	2	3	0.333333	3
Polyadenylate-binding protein 1	PABPC1	P11940	71 kDa	3	12	44	0.307692	3.25
Protein kinase C and casein kinase substrate in neurons protein 2	PACSIN2	Q9UNF0	56 kDa	0	3	10	0.25	4
Poly [ADP-ribose] polymerase 1	PARP1	P09874	113 kDa	0	4	15	0.2	5
Poly(rC)-binding protein 2	PCBP2	Q15366	39 kDa	1	8	8	0.222222	4.5
Protein-L-isoaspartate O-methyltransferase	PCMT1	H7BY58	30 kDa	0	49	12	0.02	50
Phosphoglycerate kinase 1	PGK1	P00558	45 kDa	2	8	81	0.333333	3
Plakophilin-1	PKP1	Q13835	83 kDa	12	5	0	2.16667	0.461538
Tissue-type plasminogen activator	PLAT	P00750	63 kDa	0	4	0	0.2	5
Plasminogen	PLG	P00747	91 kDa	0	3	0	0.25	4
Protein POF1B	POF1B	Q8WVV4	68 kDa	5	0	0	6	0.166667
Serum paraoxonase/arylesterase 1	PON1	F5H4W9	40 kDa	0	4	0	0.2	5
Serine/threonine-protein phosphatase with EF-hands 2	PPEF2	O14830	87 kDa	0	2	0	0.333333	3
Peptidyl-prolyl cis-trans isomerase B	PPIB	P23284	24 kDa	3	24	44	0.16	6.25
Peptidyl-prolyl cis-trans isomerase G (Fragment)	PPIG	C9JM79	56 kDa	0	2	0	0.333333	3
Serine/threonine-protein phosphatase PP1-alpha catalytic subunit	PPP1CA	P62136	38 kDa	1	10	33	0.181818	5.5
Serine/threonine-protein phosphatase 2A 55 kDa regulatory subunit B alpha isoform	PPP2R2A	P63151	52 kDa	0	2	14	0.333333	3
Peroxiredoxin-5, mitochondrial	PRDX5	P30044	22 kDa	0	4	23	0.2	5
26S proteasome non-ATPase regulatory subunit 3	PSMD3	O43242	61 kDa	2	11	20	0.25	4
Inactive tyrosine-protein kinase 7	PTK7	Q13308	118 kDa	2	0	25	3	0.333333
Polymerase I and transcript release factor	PTRF	Q6NZI2	43 kDa	1	8	23	0.222222	4.5
Glycogen phosphorylase, liver form	PYGL	P06737	97 kDa	2	6	29	0.428571	2.33333
Ras-related protein Rab-10	RAB10	P61026	23 kDa	2	0	5	3	0.333333
Ras-related protein Rab-18	RAB18	Q9NP72	23 kDa	2	0	6	3	0.333333
RNA-binding protein 14	RBM14	Q96PK6	69 kDa	1	5	4	0.333333	3
60S ribosomal protein L13a	RPL13A	P40429	24 kDa	6	14	16	0.466667	2.14286
Ribosomal protein L15 (Fragment)	RPL15	E7ENU7	20 kDa	2	11	7	0.25	4
60S ribosomal protein L18	RPL18	G3V203	19 kDa	4	11	11	0.416667	2.4
60S ribosomal protein L21	RPL21	P46778	19 kDa	1	6	11	0.285714	3.5
60S ribosomal protein L27	RPL27	P61353	16 kDa	3	8	12	0.444444	2.25
60S ribosomal protein L3	RPL3	P39023	46 kDa	3	17	23	0.222222	4.5
60S ribosomal protein L32 (Fragment)	RPL32	D3YTB1	16 kDa	0	4	4	0.2	5
60S ribosomal protein L36	RPL36	Q9Y3U8	12 kDa	0	3	4	0.25	4
60S ribosomal protein L36a	RPL36A	J3KQN4	16 kDa	0	2	0	0.333333	3
60S ribosomal protein L37a	RPL37A	C9J4Z3	8 kDa	0	2	2	0.333333	3
60S ribosomal protein L4	RPL4	P36578	48 kDa	9	46	40	0.212766	4.7
60S ribosomal protein L5	RPL5	P46777	34 kDa	0	4	22	0.2	5
60S ribosomal protein L6	RPL6	Q02878	33 kDa	0	3	17	0.25	4
60S ribosomal protein L7a	RPL7A	P62424	30 kDa	2	15	27	0.1875	5.33333
60S ribosomal protein L9 (Fragment)	RPL9	D6RAN4	21 kDa	5	15	18	0.375	2.66667
40S ribosomal protein S11	RPS11	P62280	18 kDa	2	9	10	0.3	3.33333
40S ribosomal protein S14	RPS14	P62263	16 kDa	1	6	15	0.285714	3.5
40S ribosomal protein S18	RPS18	P62269	18 kDa	0	4	9	0.2	5
40S ribosomal protein S2	RPS2	P15880	31 kDa	2	6	23	0.428571	2.33333
40S ribosomal protein S23	RPS23	P62266	16 kDa	0	2	4	0.333333	3
40S ribosomal protein S25	RPS25	P62851	14 kDa	0	5	6	0.166667	6
40S ribosomal protein S26	RPS26	P62854	13 kDa	1	10	3	0.181818	5.5
40S ribosomal protein S28	RPS28	P62857	8 kDa	0	2	4	0.333333	3
40S ribosomal protein S6	RPS6	P62753	29 kDa	3	11	15	0.333333	3
40S ribosomal protein S8	RPS8	P62241	24 kDa	4	17	23	0.277778	3.6
40S ribosomal protein S9	RPS9	P46781	23 kDa	2	20	21	0.142857	7
40S ribosomal protein SA (Fragment)	RPSA	C9J9K3	30 kDa	3	8	45	0.444444	2.25
Ribosome-binding protein 1	RRBP1	Q9P2E9	152 kDa	0	5	29	0.166667	6
RuvB-like 1	RUVBL1	Q9Y265	50 kDa	0	3	13	0.25	4
Protein transport protein Sec31A	SEC31A	B7ZL00	128 kDa	4	1	23	2.5	0.4
Serpin A12	SERPINA12	Q8IW75	47 kDa	3	0	0	4	0.25
Splicing factor, proline- and glutamine-rich	SFPQ	P23246	76 kDa	0	6	18	0.142857	7
SH3 and multiple ankyrin repeat domains protein 2 (Fragment)	SHANK2	H7C2J1	10 kDa	0	2	0	0.333333	3
Monocarboxylate transporter 1	SLC16A1	P53985	54 kDa	0	2	0	0.333333	3
Mitochondrial dicarboxylate carrier	SLC25A10	B4DLN1	48 kDa	0	3	10	0.25	4
Small nuclear ribonucleoprotein Sm D3	SNRPD3	B4DJP7	13 kDa	1	4	4	0.4	2.5
Sequestosome-1	SQSTM1	Q13501	48 kDa	0	4	3	0.2	5
Spermidine synthase	SRM	P19623	34 kDa	0	2	8	0.333333	3
Signal recognition particle subunit SRP72	SRP72	O76094	75 kDa	0	2	8	0.333333	3
Single-stranded DNA-binding protein, mitochondrial	SSBP1	Q04837	17 kDa	0	3	6	0.25	4
Double-stranded RNA-binding protein Staufen homolog 1	STAU1	O95793	63 kDa	0	4	6	0.2	5
E3 ubiquitin-protein ligase CHIP (Fragment)	STUB1	H3BTA3	18 kDa	0	2	0	0.333333	3
Activated RNA polymerase II transcriptional coactivator p15	SUB1	P53999	14 kDa	0	2	3	0.333333	3
Nesprin-1	SYNE1	E7ENN3	967 kDa	2	0	0	3	0.333333
TAR DNA-binding protein 43	TARDBP	Q13148	45 kDa	0	2	3	0.333333	3
Threonine--tRNA ligase, cytoplasmic	TARS	P26639	83 kDa	1	7	36	0.25	4
Protein-glutamine gamma-glutamyltransferase K	TGM1	P22735	90 kDa	8	0	0	9	0.111111
Protein-glutamine gamma-glutamyltransferase 2	TGM2	P21980	77 kDa	3	10	31	0.363636	2.75
Thrombospondin-1	THBS1	P07996	129 kDa	1	6	27	0.285714	3.5
DNA topoisomerase 1	TOP1	P11387	91 kDa	0	8	5	0.111111	9
Translocating chain-associated membrane protein 1	TRAM1	B4E0K2	40 kDa	0	2	1	0.333333	3
Titin	TTN	Q8WZ42	3816 kDa	3	0	2	4	0.25
Tubulin alpha-1C chain	TUBA1C	F5H5D3	58 kDa	2	6	12	0.428571	2.33333
Twinfilin-1	TWF1	Q12792	40 kDa	3	11	17	0.333333	3
Twinfilin-2	TWF2	Q6IBS0	40 kDa	2	6	17	0.428571	2.33333
Ubiquitin-like modifier-activating enzyme 1	UBA1	P22314	118 kDa	1	4	63	0.4	2.5
Synaptic vesicle membrane protein VAT-1 homolog	VAT1	Q99536	42 kDa	1	4	38	0.4	2.5
Voltage-dependent anion-selective channel protein 3	VDAC3	Q9Y277	31 kDa	0	2	11	0.333333	3
Vacuolar protein sorting-associated protein 35	VPS35	Q96QK1	92 kDa	0	3	17	0.25	4
WD repeat-containing protein 18 (Fragment)	WDR18	U3KQC1	43 kDa	0	3	5	0.25	4
Protein WWC2	WWC2	Q6AWC2	134 kDa	2	0	0	3	0.333333
E3 ubiquitin-protein ligase XIAP	XIAP	P98170	57 kDa	0	16	0	0.0588235	17
Exportin-1	XPO1	O14980	123 kDa	1	4	25	0.4	2.5
X-ray repair cross-complementing protein 5	XRCC5	P13010	83 kDa	5	12	45	0.461538	2.16667
14-3-3 protein theta	YWHAQ	P27348	28 kDa	6	2	16	2.33333	0.428571
Zinc finger CCCH-type antiviral protein 1	ZC3HAV1	Q7Z2W4	101 kDa	0	2	13	0.333333	3
Zymogen granule protein 16 homolog B	ZG16B	Q96DA0	23 kDa	0	2	0	0.333333	3
